# Supplementary material for: Engineering Skeletal Muscle Grafts with PAX7::GFP-Sorted Human Pluripotent Stem Cell-Derived Myogenic Progenitors on Fibrin Microfiber Bundles for Tissue Regeneration
Source: Bioengineering (Basel). 2022 Nov 15;9(11):693. doi: 10.3390/bioengineering9110693 (PMC9687588; doi:10.3390/bioengineering9110693)
Supplement: Supplementary file 1 [file bioengineering-09-00693-s001.zip]

Archive with 1 entries (1 files):
- bioengineering-1995363-supplementary.pdf
